# Supplementary material for: A Comparison of the Electronic Properties of Selected Antioxidants Vitamin C, Uric Acid, NAC and Melatonin with Guanosine Derivatives: A Theoretical Study
Source: Molecules. 2024 Dec 17;29(24):5944. doi: 10.3390/molecules29245944 (PMC11678427; doi:10.3390/molecules29245944)
Supplement: Supplementary file 1 [file molecules-29-05944-s001.zip]

Archive with 30 entries (22 files):
- PDB_Structures/
- PDB_Structures/Coffeine/
- PDB_Structures/Coffeine/Caffeine_Anion.pdb
- PDB_Structures/Coffeine/Caffeine_Cation.pdb
- PDB_Structures/Coffeine/Caffeine_Neutral.pdb
- PDB_Structures/Guanine/
- PDB_Structures/Guanine oxo/
- PDB_Structures/Guanine oxo/Guanine_oxo_Anion.pdb
- PDB_Structures/Guanine oxo/Guanine_oxo_Cation.pdb
- PDB_Structures/Guanine oxo/Guanine_oxo_Neutral.pdb
- PDB_Structures/Guanine/Guanine_Anion.pdb
- PDB_Structures/Guanine/Guanine_Cation.pdb
- PDB_Structures/Guanine/Guanine_Neutral.pdb
- PDB_Structures/Melatonin/
- PDB_Structures/Melatonin/Melatonina_Anion.pdb
- PDB_Structures/Melatonin/Melatonina_Cation.pdb
- PDB_Structures/Melatonin/Melatonina_Neutral.pdb
- PDB_Structures/NAC/
- PDB_Structures/NAC/NAC_Anion.pdb
- PDB_Structures/NAC/NAC_Cation.pdb
- PDB_Structures/NAC/NAC_Neutral.pdb
- PDB_Structures/Uric Acid/
- PDB_Structures/Uric Acid/UricAcid_Anion.pdb
- PDB_Structures/Uric Acid/UricAcid_Cation.pdb
- PDB_Structures/Uric Acid/Uric_Acid_Neutral.pdb
- PDB_Structures/VitC/
- PDB_Structures/VitC/VitC_Anion.pdb
- PDB_Structures/VitC/VitC_Cation.pdb
- PDB_Structures/VitC/VitC_Neutral.pdb
- Supplementary Materials.pdf
