# Supplementary material for: A Comparison of the Electronic Properties of Selected Antioxidants Vitamin C, Uric Acid, NAC and Melatonin with Guanosine Derivatives: A Theoretical Study
Source: Molecules. 2024 Dec 17;29(24):5944. doi: 10.3390/molecules29245944 (PMC11678427; doi:10.3390/molecules29245944)
Supplement: Supplementary file 1 [file molecules-29-05944-s001.zip › PDB_Structures/Coffeine/Caffeine_Anion.pdb]

REMARK   1 File created by GaussView 6.0.16
HETATM    1  N           0       1.390   2.000  -0.124                       N
HETATM    2  C           0       2.579   1.258  -0.307                       C
HETATM    3  H           0       3.511   1.604   0.158                       H
HETATM    4  N           0       2.320  -0.154  -0.265                       N
HETATM    5  C           0       0.920  -0.256  -0.099                       C
HETATM    6  C           0       0.078  -1.389  -0.142                       C
HETATM    7  O           0       0.413  -2.597  -0.270                       O
HETATM    8  N           0      -1.314  -1.042  -0.011                       N
HETATM    9  C           0      -1.831   0.244   0.062                       C
HETATM   10  N           0      -0.935   1.297   0.016                       N
HETATM   11  C           0       0.432   1.061  -0.052                       C
HETATM   12  C           0       3.195  -1.003   0.551                       C
HETATM   13  H           0       3.092  -0.763   1.628                       H
HETATM   14  H           0       2.934  -2.057   0.388                       H
HETATM   15  H           0       4.238  -0.836   0.244                       H
HETATM   16  C           0      -2.305  -2.122   0.028                       C
HETATM   17  H           0      -2.881  -2.072   0.963                       H
HETATM   18  H           0      -2.999  -2.035  -0.820                       H
HETATM   19  H           0      -1.754  -3.066  -0.030                       H
HETATM   20  C           0      -1.467   2.658   0.083                       C
HETATM   21  H           0      -2.196   2.817  -0.723                       H
HETATM   22  H           0      -1.961   2.829   1.051                       H
HETATM   23  H           0      -0.619   3.341  -0.032                       H
HETATM   24  O           0      -3.061   0.450   0.159                       O
END
CONECT    1    2   11
CONECT    2    1    3    4
CONECT    3    2
CONECT    4    2    5   12
CONECT    5    4    6   11
CONECT    6    5    7    8
CONECT    7    6
CONECT    8    6    9   16
CONECT    9    8   10   24
CONECT   10    9   11   20
CONECT   11   10    5    1
CONECT   12    4   13   14   15
CONECT   13   12
CONECT   14   12
CONECT   15   12
CONECT   16    8   17   18   19
CONECT   17   16
CONECT   18   16
CONECT   19   16
CONECT   20   10   21   22   23
CONECT   21   20
CONECT   22   20
CONECT   23   20
CONECT   24    9
