# Supplementary material for: A Comparison of the Electronic Properties of Selected Antioxidants Vitamin C, Uric Acid, NAC and Melatonin with Guanosine Derivatives: A Theoretical Study
Source: Molecules. 2024 Dec 17;29(24):5944. doi: 10.3390/molecules29245944 (PMC11678427; doi:10.3390/molecules29245944)
Supplement: Supplementary file 1 [file molecules-29-05944-s001.zip › PDB_Structures/Coffeine/Caffeine_Cation.pdb]

REMARK   1 File created by GaussView 6.0.16
HETATM    1  N           0       1.328   2.080  -0.001                       N
HETATM    2  C           0       2.426   1.385  -0.002                       C
HETATM    3  H           0       3.431   1.778  -0.003                       H
HETATM    4  N           0       2.217  -0.012  -0.001                       N
HETATM    5  C           0       0.909  -0.177  -0.000                       C
HETATM    6  C           0       0.111  -1.405   0.000                       C
HETATM    7  O           0       0.573  -2.525   0.002                       O
HETATM    8  N           0      -1.242  -1.111  -0.002                       N
HETATM    9  C           0      -1.823   0.155   0.001                       C
HETATM   10  N           0      -0.962   1.294   0.000                       N
HETATM   11  C           0       0.348   1.119  -0.001                       C
HETATM   12  C           0       3.264  -1.036   0.002                       C
HETATM   13  H           0       3.172  -1.628   0.906                       H
HETATM   14  H           0       3.141  -1.664  -0.874                       H
HETATM   15  H           0       4.221  -0.527  -0.025                       H
HETATM   16  C           0      -2.201  -2.226  -0.004                       C
HETATM   17  H           0      -2.805  -2.178   0.897                       H
HETATM   18  H           0      -2.836  -2.146  -0.881                       H
HETATM   19  H           0      -1.624  -3.142  -0.031                       H
HETATM   20  C           0      -1.588   2.619   0.001                       C
HETATM   21  H           0      -2.201   2.712  -0.890                       H
HETATM   22  H           0      -2.206   2.709   0.889                       H
HETATM   23  H           0      -0.791   3.353   0.004                       H
HETATM   24  O           0      -3.019   0.322   0.004                       O
END
CONECT    1    2   11
CONECT    2    1    3    4
CONECT    3    2
CONECT    4    2    5   12
CONECT    5    4    6   11
CONECT    6    5    7    8
CONECT    7    6
CONECT    8    6    9   16
CONECT    9    8   10   24
CONECT   10    9   11   20
CONECT   11   10    5    1
CONECT   12    4   13   14   15
CONECT   13   12
CONECT   14   12
CONECT   15   12
CONECT   16    8   17   18   19
CONECT   17   16
CONECT   18   16
CONECT   19   16
CONECT   20   10   21   22   23
CONECT   21   20
CONECT   22   20
CONECT   23   20
CONECT   24    9
