# Supplementary material for: A Comparison of the Electronic Properties of Selected Antioxidants Vitamin C, Uric Acid, NAC and Melatonin with Guanosine Derivatives: A Theoretical Study
Source: Molecules. 2024 Dec 17;29(24):5944. doi: 10.3390/molecules29245944 (PMC11678427; doi:10.3390/molecules29245944)
Supplement: Supplementary file 1 [file molecules-29-05944-s001.zip › PDB_Structures/Coffeine/Caffeine_Neutral.pdb]

REMARK   1 File created by GaussView 6.0.16
HETATM    1  N           0       1.289  -2.060  -0.000                       N
HETATM    2  C           0       2.440  -1.377   0.000                       C
HETATM    3  H           0       3.424  -1.817   0.001                       H
HETATM    4  N           0       2.263  -0.034  -0.000                       N
HETATM    5  C           0       0.910   0.173  -0.000                       C
HETATM    6  C           0       0.141   1.377  -0.001                       C
HETATM    7  O           0       0.582   2.527  -0.001                       O
HETATM    8  N           0      -1.234   1.096  -0.000                       N
HETATM    9  C           0      -1.839  -0.166   0.000                       C
HETATM   10  N           0      -1.016  -1.261  -0.001                       N
HETATM   11  C           0       0.345  -1.089  -0.000                       C
HETATM   12  C           0       3.309   0.980   0.001                       C
HETATM   13  H           0       3.217   1.601  -0.884                       H
HETATM   14  H           0       3.219   1.596   0.890                       H
HETATM   15  H           0       4.268   0.470  -0.001                       H
HETATM   16  C           0      -2.166   2.223  -0.000                       C
HETATM   17  H           0      -2.797   2.178  -0.884                       H
HETATM   18  H           0      -2.792   2.182   0.887                       H
HETATM   19  H           0      -1.576   3.131  -0.004                       H
HETATM   20  C           0      -1.624  -2.586  -0.001                       C
HETATM   21  H           0      -2.235  -2.713   0.889                       H
HETATM   22  H           0      -2.245  -2.708  -0.884                       H
HETATM   23  H           0      -0.819  -3.314  -0.007                       H
HETATM   24  O           0      -3.065  -0.277   0.002                       O
END
CONECT    1    2   11
CONECT    2    1    3    4
CONECT    3    2
CONECT    4    2    5   12
CONECT    5    4    6   11
CONECT    6    5    7    8
CONECT    7    6
CONECT    8    6    9   16
CONECT    9    8   10   24
CONECT   10    9   11   20
CONECT   11   10    1    5
CONECT   12    4   13   14   15
CONECT   13   12
CONECT   14   12
CONECT   15   12
CONECT   16    8   17   18   19
CONECT   17   16
CONECT   18   16
CONECT   19   16
CONECT   20   10   21   22   23
CONECT   21   20
CONECT   22   20
CONECT   23   20
CONECT   24    9
