# Supplementary material for: A Comparison of the Electronic Properties of Selected Antioxidants Vitamin C, Uric Acid, NAC and Melatonin with Guanosine Derivatives: A Theoretical Study
Source: Molecules. 2024 Dec 17;29(24):5944. doi: 10.3390/molecules29245944 (PMC11678427; doi:10.3390/molecules29245944)
Supplement: Supplementary file 1 [file molecules-29-05944-s001.zip › PDB_Structures/Guanine oxo/Guanine_oxo_Anion.pdb]

REMARK   1 File created by GaussView 6.0.16
HETATM    1  N           0       1.532  -1.309  -0.023                       N
HETATM    2  C           0       2.449  -0.285   0.088                       C
HETATM    3  N           0       1.739   0.879  -0.016                       N
HETATM    4  C           0       0.375   0.606  -0.197                       C
HETATM    5  C           0      -0.722   1.417  -0.060                       C
HETATM    6  O           0      -0.820   2.657   0.144                       O
HETATM    7  N           0      -1.922   0.656  -0.208                       N
HETATM    8  H           0      -2.773   1.186  -0.078                       H
HETATM    9  C           0      -1.956  -0.702   0.012                       C
HETATM   10  N           0      -3.226  -1.235   0.190                       N
HETATM   11  H           0      -3.827  -0.696   0.798                       H
HETATM   12  H           0      -3.180  -2.202   0.481                       H
HETATM   13  N           0      -0.912  -1.467  -0.030                       N
HETATM   14  C           0       0.258  -0.799  -0.424                       C
HETATM   15  H           0       1.871  -2.216  -0.304                       H
HETATM   16  O           0       3.677  -0.400   0.236                       O
HETATM   17  H           0       2.151   1.780   0.163                       H
END
CONECT    1    2   14   15
CONECT    2    1    3   16
CONECT    3    2    4   17
CONECT    4    3    5   14
CONECT    5    4    6    7
CONECT    6    5
CONECT    7    5    8    9
CONECT    8    7
CONECT    9    7   10   13
CONECT   10    9   11   12
CONECT   11   10
CONECT   12   10
CONECT   13    9   14
CONECT   14   13    1    4
CONECT   15    1
CONECT   16    2
CONECT   17    3
