# Supplementary material for: A Comparison of the Electronic Properties of Selected Antioxidants Vitamin C, Uric Acid, NAC and Melatonin with Guanosine Derivatives: A Theoretical Study
Source: Molecules. 2024 Dec 17;29(24):5944. doi: 10.3390/molecules29245944 (PMC11678427; doi:10.3390/molecules29245944)
Supplement: Supplementary file 1 [file molecules-29-05944-s001.zip › PDB_Structures/Guanine oxo/Guanine_oxo_Cation.pdb]

TITLE       Required
REMARK   1 File created by GaussView 6.0.16
HETATM    1  N           0       1.511  -1.325   0.000                       N
HETATM    2  C           0       2.461  -0.306   0.000                       C
HETATM    3  N           0       1.693   0.891   0.000                       N
HETATM    4  C           0       0.399   0.598   0.000                       C
HETATM    5  C           0      -0.770   1.461   0.000                       C
HETATM    6  O           0      -0.784   2.669   0.000                       O
HETATM    7  N           0      -1.921   0.683   0.000                       N
HETATM    8  H           0      -2.792   1.205   0.000                       H
HETATM    9  C           0      -1.967  -0.685   0.000                       C
HETATM   10  N           0      -3.145  -1.270   0.000                       N
HETATM   11  H           0      -4.012  -0.755   0.000                       H
HETATM   12  H           0      -3.176  -2.278   0.000                       H
HETATM   13  N           0      -0.876  -1.476   0.000                       N
HETATM   14  C           0       0.256  -0.813   0.000                       C
HETATM   15  H           0       1.755  -2.306   0.000                       H
HETATM   16  O           0       3.661  -0.386   0.000                       O
HETATM   17  H           0       2.109   1.815   0.000                       H
END
CONECT    1    2   14   15
CONECT    2    1    3   16
CONECT    3    2    4   17
CONECT    4    3    5   14
CONECT    5    4    6    7
CONECT    6    5
CONECT    7    5    8    9
CONECT    8    7
CONECT    9    7   10   13
CONECT   10    9   11   12
CONECT   11   10
CONECT   12   10
CONECT   13    9   14
CONECT   14    1    4   13
CONECT   15    1
CONECT   16    2
CONECT   17    3
