# Supplementary material for: A Comparison of the Electronic Properties of Selected Antioxidants Vitamin C, Uric Acid, NAC and Melatonin with Guanosine Derivatives: A Theoretical Study
Source: Molecules. 2024 Dec 17;29(24):5944. doi: 10.3390/molecules29245944 (PMC11678427; doi:10.3390/molecules29245944)
Supplement: Supplementary file 1 [file molecules-29-05944-s001.zip › PDB_Structures/Guanine oxo/Guanine_oxo_Neutral.pdb]

REMARK   1 File created by GaussView 6.0.16
HETATM    1  N           0       1.508  -1.303  -0.000                       N
HETATM    2  C           0       2.470  -0.298   0.001                       C
HETATM    3  N           0       1.750   0.874   0.001                       N
HETATM    4  C           0       0.394   0.603   0.001                       C
HETATM    5  C           0      -0.740   1.446   0.001                       C
HETATM    6  O           0      -0.795   2.680   0.001                       O
HETATM    7  N           0      -1.912   0.668  -0.002                       N
HETATM    8  H           0      -2.773   1.202  -0.027                       H
HETATM    9  C           0      -1.975  -0.694  -0.001                       C
HETATM   10  N           0      -3.215  -1.257  -0.069                       N
HETATM   11  H           0      -3.992  -0.731   0.299                       H
HETATM   12  H           0      -3.233  -2.240   0.157                       H
HETATM   13  N           0      -0.909  -1.465   0.004                       N
HETATM   14  C           0       0.245  -0.767  -0.001                       C
HETATM   15  H           0       1.738  -2.284  -0.001                       H
HETATM   16  O           0       3.691  -0.441   0.001                       O
HETATM   17  H           0       2.180   1.785   0.002                       H
END
CONECT    1    2   14   15
CONECT    2    1    3   16
CONECT    3    2    4   17
CONECT    4    3    5   14
CONECT    5    4    6    7
CONECT    6    5
CONECT    7    5    8    9
CONECT    8    7
CONECT    9    7   10   13
CONECT   10    9   11   12
CONECT   11   10
CONECT   12   10
CONECT   13    9   14
CONECT   14    1    4   13
CONECT   15    1
CONECT   16    2
CONECT   17    3
