# Supplementary material for: A Comparison of the Electronic Properties of Selected Antioxidants Vitamin C, Uric Acid, NAC and Melatonin with Guanosine Derivatives: A Theoretical Study
Source: Molecules. 2024 Dec 17;29(24):5944. doi: 10.3390/molecules29245944 (PMC11678427; doi:10.3390/molecules29245944)
Supplement: Supplementary file 1 [file molecules-29-05944-s001.zip › PDB_Structures/Guanine/Guanine_Anion.pdb]

TITLE       Required
REMARK   1 File created by GaussView 6.0.16
HETATM    1  N           0       1.737  -1.492   0.001                       N
HETATM    2  C           0       2.704  -0.526   0.001                       C
HETATM    3  H           0       3.753  -0.774   0.000                       H
HETATM    4  N           0       2.202   0.699   0.001                       N
HETATM    5  C           0       0.842   0.501   0.002                       C
HETATM    6  C           0      -0.228   1.448   0.001                       C
HETATM    7  O           0      -0.183   2.679   0.000                       O
HETATM    8  N           0      -1.466   0.783  -0.001                       N
HETATM    9  H           0      -2.274   1.394  -0.026                       H
HETATM   10  C           0      -1.665  -0.572  -0.000                       C
HETATM   11  N           0      -2.962  -0.995  -0.073                       N
HETATM   12  H           0      -3.672  -0.388   0.307                       H
HETATM   13  H           0      -3.087  -1.969   0.154                       H
HETATM   14  N           0      -0.689  -1.448   0.006                       N
HETATM   15  C           0       0.530  -0.857   0.001                       C
HETATM   16  H           0       1.887  -2.491   0.000                       H
END
CONECT    1    2   15   16
CONECT    2    1    3    4
CONECT    3    2
CONECT    4    2    5
CONECT    5    4    6   15
CONECT    6    5    7    8
CONECT    7    6
CONECT    8    6    9   10
CONECT    9    8
CONECT   10    8   11   14
CONECT   11   10   12   13
CONECT   12   11
CONECT   13   11
CONECT   14   10   15
CONECT   15   14    1    5
CONECT   16    1
