# Supplementary material for: A Comparison of the Electronic Properties of Selected Antioxidants Vitamin C, Uric Acid, NAC and Melatonin with Guanosine Derivatives: A Theoretical Study
Source: Molecules. 2024 Dec 17;29(24):5944. doi: 10.3390/molecules29245944 (PMC11678427; doi:10.3390/molecules29245944)
Supplement: Supplementary file 1 [file molecules-29-05944-s001.zip › PDB_Structures/Guanine/Guanine_Cation.pdb]

TITLE       Required
REMARK   1 File created by GaussView 6.0.16
HETATM    1  N           0       1.786  -1.474  -0.000                       N
HETATM    2  C           0       2.677  -0.507  -0.000                       C
HETATM    3  H           0       3.738  -0.697   0.000                       H
HETATM    4  N           0       2.135   0.746   0.001                       N
HETATM    5  C           0       0.840   0.517   0.000                       C
HETATM    6  C           0      -0.276   1.471  -0.000                       C
HETATM    7  O           0      -0.227   2.674  -0.000                       O
HETATM    8  N           0      -1.491   0.780  -0.001                       N
HETATM    9  H           0      -2.313   1.376  -0.002                       H
HETATM   10  C           0      -1.660  -0.575  -0.000                       C
HETATM   11  N           0      -2.878  -1.067   0.001                       N
HETATM   12  H           0      -3.704  -0.488   0.003                       H
HETATM   13  H           0      -2.984  -2.071   0.001                       H
HETATM   14  N           0      -0.634  -1.459  -0.001                       N
HETATM   15  C           0       0.533  -0.860  -0.000                       C
HETATM   16  H           0       1.975  -2.470  -0.000                       H
END
CONECT    1    2   15   16
CONECT    2    1    3    4
CONECT    3    2
CONECT    4    2    5
CONECT    5    4    6   15
CONECT    6    5    7    8
CONECT    7    6
CONECT    8    6    9   10
CONECT    9    8
CONECT   10    8   11   14
CONECT   11   10   12   13
CONECT   12   11
CONECT   13   11
CONECT   14   10   15
CONECT   15    1    5   14
CONECT   16    1
