# Supplementary material for: A Comparison of the Electronic Properties of Selected Antioxidants Vitamin C, Uric Acid, NAC and Melatonin with Guanosine Derivatives: A Theoretical Study
Source: Molecules. 2024 Dec 17;29(24):5944. doi: 10.3390/molecules29245944 (PMC11678427; doi:10.3390/molecules29245944)
Supplement: Supplementary file 1 [file molecules-29-05944-s001.zip › PDB_Structures/Melatonin/Melatonina_Cation.pdb]

TITLE      {unknown}
REMARK   1 File created by GaussView 6.0.16
HETATM    1  C           0      -0.300   1.139   0.419                       C
HETATM    2  C           0      -0.177   2.493   0.229                       C
HETATM    3  C           0       1.017   0.587   0.223                       C
HETATM    4  H           0      -0.935   3.263   0.289                       H
HETATM    5  N           0       1.125   2.819  -0.069                       N
HETATM    6  C           0       1.883   1.668  -0.079                       C
HETATM    7  C           0       1.536  -0.715   0.288                       C
HETATM    8  C           0       3.244   1.472  -0.317                       C
HETATM    9  C           0       2.891  -0.911   0.052                       C
HETATM   10  H           0       0.909  -1.571   0.520                       H
HETATM   11  H           0       3.903   2.303  -0.547                       H
HETATM   12  C           0       3.743   0.176  -0.251                       C
HETATM   13  H           0       4.798   0.013  -0.435                       H
HETATM   14  C           0      -1.549   0.371   0.721                       C
HETATM   15  H           0      -1.364  -0.357   1.521                       H
HETATM   16  H           0      -2.334   1.049   1.072                       H
HETATM   17  C           0      -2.071  -0.379  -0.513                       C
HETATM   18  H           0      -1.309  -1.065  -0.894                       H
HETATM   19  H           0      -2.307   0.339  -1.304                       H
HETATM   20  N           0      -3.269  -1.153  -0.230                       N
HETATM   21  H           0      -3.174  -2.129   0.009                       H
HETATM   22  C           0      -4.493  -0.585  -0.179                       C
HETATM   23  C           0      -5.647  -1.495   0.170                       C
HETATM   24  H           0      -6.379  -1.456  -0.640                       H
HETATM   25  H           0      -5.344  -2.531   0.332                       H
HETATM   26  H           0      -6.128  -1.116   1.075                       H
HETATM   27  O           0      -4.668   0.615  -0.414                       O
HETATM   28  O           0       3.332  -2.206   0.132                       O
HETATM   29  C           0       4.709  -2.455  -0.090                       C
HETATM   30  H           0       5.330  -1.931   0.644                       H
HETATM   31  H           0       4.843  -3.530   0.024                       H
HETATM   32  H           0       5.008  -2.157  -1.101                       H
HETATM   33  H           0       1.467   3.752  -0.240                       H
END
CONECT    1    2    3   14
CONECT    2    1    4    5
CONECT    3    1    6    7
CONECT    4    2
CONECT    5    2    6   33
CONECT    6    3    5    8
CONECT    7    3    9   10
CONECT    8    6   11   12
CONECT    9    7   12   28
CONECT   10    7
CONECT   11    8
CONECT   12    9    8   13
CONECT   13   12
CONECT   14    1   15   16   17
CONECT   15   14
CONECT   16   14
CONECT   17   14   18   19   20
CONECT   18   17
CONECT   19   17
CONECT   20   17   21   22
CONECT   21   20
CONECT   22   20   23   27
CONECT   23   22   24   25   26
CONECT   24   23
CONECT   25   23
CONECT   26   23
CONECT   27   22
CONECT   28    9   29
CONECT   29   28   30   31   32
CONECT   30   29
CONECT   31   29
CONECT   32   29
CONECT   33    5
