# Supplementary material for: A Comparison of the Electronic Properties of Selected Antioxidants Vitamin C, Uric Acid, NAC and Melatonin with Guanosine Derivatives: A Theoretical Study
Source: Molecules. 2024 Dec 17;29(24):5944. doi: 10.3390/molecules29245944 (PMC11678427; doi:10.3390/molecules29245944)
Supplement: Supplementary file 1 [file molecules-29-05944-s001.zip › PDB_Structures/NAC/NAC_Anion.pdb]

REMARK   1 File created by GaussView 6.0.16
HETATM    1  N           0      -1.262   0.573  -0.189                       N
HETATM    2  H           0      -1.293   1.440  -0.713                       H
HETATM    3  C           0       0.066   0.192   0.254                       C
HETATM    4  H           0       0.011  -0.327   1.211                       H
HETATM    5  C           0       0.695  -0.735  -0.798                       C
HETATM    6  C           0       0.836   1.506   0.404                       C
HETATM    7  H           0      -0.017  -1.505  -1.088                       H
HETATM    8  H           0       0.951  -0.144  -1.677                       H
HETATM    9  S           0       2.183  -1.589  -0.163                       S
HETATM   10  O           0       0.809   2.326  -0.593                       O
HETATM   11  H           0       1.932  -2.765  -0.753                       H
HETATM   12  O           0       2.135   1.188   0.935                       O
HETATM   13  H           0       2.697   1.888   0.572                       H
HETATM   14  C           0      -2.416  -0.092   0.004                       C
HETATM   15  O           0      -3.495   0.327  -0.448                       O
HETATM   16  C           0      -2.343  -1.356   0.823                       C
HETATM   17  H           0      -1.547  -2.016   0.483                       H
HETATM   18  H           0      -2.142  -1.107   1.866                       H
HETATM   19  H           0      -3.297  -1.869   0.758                       H
END
CONECT    1    2    3   14
CONECT    2    1
CONECT    3    1    4    5    6
CONECT    4    3
CONECT    5    3    7    8    9
CONECT    6    3   10   12
CONECT    7    5
CONECT    8    5
CONECT    9    5   11
CONECT   10    6
CONECT   11    9
CONECT   12    6   13
CONECT   13   12
CONECT   14    1   15   16
CONECT   15   14
CONECT   16   14   17   18   19
CONECT   17   16
CONECT   18   16
CONECT   19   16
