# Supplementary material for: A Comparison of the Electronic Properties of Selected Antioxidants Vitamin C, Uric Acid, NAC and Melatonin with Guanosine Derivatives: A Theoretical Study
Source: Molecules. 2024 Dec 17;29(24):5944. doi: 10.3390/molecules29245944 (PMC11678427; doi:10.3390/molecules29245944)
Supplement: Supplementary file 1 [file molecules-29-05944-s001.zip › PDB_Structures/NAC/NAC_Cation.pdb]

REMARK   1 File created by GaussView 6.0.16
HETATM    1  N           0      -1.254   0.347  -0.439                       N
HETATM    2  H           0      -1.346   1.093  -1.116                       H
HETATM    3  C           0       0.048   0.134   0.120                       C
HETATM    4  H           0      -0.032  -0.247   1.138                       H
HETATM    5  C           0       0.816  -0.872  -0.757                       C
HETATM    6  C           0       0.790   1.461   0.183                       C
HETATM    7  H           0       0.235  -1.790  -0.882                       H
HETATM    8  H           0       1.030  -0.471  -1.750                       H
HETATM    9  S           0       2.382  -1.412  -0.057                       S
HETATM   10  O           0       0.358   2.514  -0.217                       O
HETATM   11  H           0       2.747  -2.176  -1.107                       H
HETATM   12  O           0       2.005   1.272   0.720                       O
HETATM   13  H           0       2.488   2.117   0.713                       H
HETATM   14  C           0      -2.419  -0.242  -0.036                       C
HETATM   15  O           0      -3.485   0.076  -0.560                       O
HETATM   16  C           0      -2.326  -1.267   1.061                       C
HETATM   17  H           0      -1.591  -2.038   0.836                       H
HETATM   18  H           0      -2.041  -0.788   1.999                       H
HETATM   19  H           0      -3.301  -1.726   1.181                       H
END
CONECT    1    2    3   14
CONECT    2    1
CONECT    3    1    4    5    6
CONECT    4    3
CONECT    5    3    7    8    9
CONECT    6    3   10   12
CONECT    7    5
CONECT    8    5
CONECT    9    5   11
CONECT   10    6
CONECT   11    9
CONECT   12    6   13
CONECT   13   12
CONECT   14    1   15   16
CONECT   15   14
CONECT   16   14   17   18   19
CONECT   17   16
CONECT   18   16
CONECT   19   16
