# Supplementary material for: A Comparison of the Electronic Properties of Selected Antioxidants Vitamin C, Uric Acid, NAC and Melatonin with Guanosine Derivatives: A Theoretical Study
Source: Molecules. 2024 Dec 17;29(24):5944. doi: 10.3390/molecules29245944 (PMC11678427; doi:10.3390/molecules29245944)
Supplement: Supplementary file 1 [file molecules-29-05944-s001.zip › PDB_Structures/NAC/NAC_Neutral.pdb]

REMARK   1 File created by GaussView 6.0.16
HETATM    1  N           0      -1.250   0.437  -0.376                       N
HETATM    2  H           0      -1.282   1.107  -1.133                       H
HETATM    3  C           0       0.056   0.097   0.138                       C
HETATM    4  H           0      -0.026  -0.278   1.155                       H
HETATM    5  C           0       0.720  -0.955  -0.759                       C
HETATM    6  C           0       0.893   1.362   0.148                       C
HETATM    7  H           0       0.082  -1.835  -0.778                       H
HETATM    8  H           0       0.814  -0.554  -1.767                       H
HETATM    9  S           0       2.362  -1.418  -0.110                       S
HETATM   10  O           0       0.826   2.216  -0.709                       O
HETATM   11  H           0       2.547  -2.437  -0.957                       H
HETATM   12  O           0       1.729   1.396   1.193                       O
HETATM   13  H           0       2.278   2.196   1.107                       H
HETATM   14  C           0      -2.430  -0.138  -0.026                       C
HETATM   15  O           0      -3.479   0.184  -0.590                       O
HETATM   16  C           0      -2.392  -1.154   1.085                       C
HETATM   17  H           0      -1.689  -1.958   0.868                       H
HETATM   18  H           0      -2.087  -0.683   2.019                       H
HETATM   19  H           0      -3.387  -1.569   1.202                       H
END
CONECT    1    2    3   14
CONECT    2    1
CONECT    3    1    4    5    6
CONECT    4    3
CONECT    5    3    7    8    9
CONECT    6    3   10   12
CONECT    7    5
CONECT    8    5
CONECT    9    5   11
CONECT   10    6
CONECT   11    9
CONECT   12    6   13
CONECT   13   12
CONECT   14    1   15   16
CONECT   15   14
CONECT   16   14   17   18   19
CONECT   17   16
CONECT   18   16
CONECT   19   16
