# Supplementary material for: A Comparison of the Electronic Properties of Selected Antioxidants Vitamin C, Uric Acid, NAC and Melatonin with Guanosine Derivatives: A Theoretical Study
Source: Molecules. 2024 Dec 17;29(24):5944. doi: 10.3390/molecules29245944 (PMC11678427; doi:10.3390/molecules29245944)
Supplement: Supplementary file 1 [file molecules-29-05944-s001.zip › PDB_Structures/Uric Acid/UricAcid_Anion.pdb]

REMARK   1 File created by GaussView 6.0.16
HETATM    1  N           0      -1.513  -1.295  -0.055                       N
HETATM    2  C           0      -2.420  -0.243  -0.093                       C
HETATM    3  N           0      -1.692   0.893   0.100                       N
HETATM    4  C           0      -0.338   0.586   0.311                       C
HETATM    5  C           0       0.756   1.392   0.058                       C
HETATM    6  O           0       0.802   2.625  -0.168                       O
HETATM    7  N           0       1.974   0.661   0.081                       N
HETATM    8  H           0       2.817   1.197  -0.067                       H
HETATM    9  C           0       2.109  -0.701  -0.063                       C
HETATM   10  N           0       0.944  -1.414  -0.029                       N
HETATM   11  C           0      -0.260  -0.828   0.462                       C
HETATM   12  H           0      -1.890  -2.192   0.214                       H
HETATM   13  O           0      -3.644  -0.336  -0.252                       O
HETATM   14  H           0      -2.096   1.813   0.065                       H
HETATM   15  O           0       3.218  -1.234  -0.212                       O
HETATM   16  H           0       1.092  -2.403   0.110                       H
END
CONECT    1    2   11   12
CONECT    2    1    3   13
CONECT    3    2    4   14
CONECT    4    3    5   11
CONECT    5    4    6    7
CONECT    6    5
CONECT    7    5    8    9
CONECT    8    7
CONECT    9    7   10   15
CONECT   10    9   11   16
CONECT   11    1    4   10
CONECT   12    1
CONECT   13    2
CONECT   14    3
CONECT   15    9
CONECT   16   10
