# Supplementary material for: A Comparison of the Electronic Properties of Selected Antioxidants Vitamin C, Uric Acid, NAC and Melatonin with Guanosine Derivatives: A Theoretical Study
Source: Molecules. 2024 Dec 17;29(24):5944. doi: 10.3390/molecules29245944 (PMC11678427; doi:10.3390/molecules29245944)
Supplement: Supplementary file 1 [file molecules-29-05944-s001.zip › PDB_Structures/Uric Acid/UricAcid_Cation.pdb]

REMARK   1 File created by GaussView 6.0.16
HETATM    1  N           0      -1.524  -1.303  -0.001                       N
HETATM    2  C           0      -2.450  -0.242   0.000                       C
HETATM    3  N           0      -1.640   0.921   0.000                       N
HETATM    4  C           0      -0.356   0.588  -0.000                       C
HETATM    5  C           0       0.838   1.436  -0.000                       C
HETATM    6  O           0       0.832   2.644  -0.000                       O
HETATM    7  N           0       1.979   0.660  -0.000                       N
HETATM    8  H           0       2.863   1.160   0.000                       H
HETATM    9  C           0       2.107  -0.722   0.000                       C
HETATM   10  N           0       0.894  -1.443  -0.000                       N
HETATM   11  C           0      -0.276  -0.818  -0.000                       C
HETATM   12  H           0      -1.808  -2.276  -0.001                       H
HETATM   13  O           0      -3.645  -0.299   0.001                       O
HETATM   14  H           0      -2.017   1.863   0.001                       H
HETATM   15  O           0       3.169  -1.294   0.001                       O
HETATM   16  H           0       0.975  -2.454  -0.000                       H
END
CONECT    1    2   11   12
CONECT    2    1    3   13
CONECT    3    2    4   14
CONECT    4    3    5   11
CONECT    5    4    6    7
CONECT    6    5
CONECT    7    5    8    9
CONECT    8    7
CONECT    9    7   10   15
CONECT   10    9   11   16
CONECT   11    1   10    4
CONECT   12    1
CONECT   13    2
CONECT   14    3
CONECT   15    9
CONECT   16   10
