# Supplementary material for: A Comparison of the Electronic Properties of Selected Antioxidants Vitamin C, Uric Acid, NAC and Melatonin with Guanosine Derivatives: A Theoretical Study
Source: Molecules. 2024 Dec 17;29(24):5944. doi: 10.3390/molecules29245944 (PMC11678427; doi:10.3390/molecules29245944)
Supplement: Supplementary file 1 [file molecules-29-05944-s001.zip › PDB_Structures/Uric Acid/Uric_Acid_Neutral.pdb]

REMARK   1 File created by GaussView 6.0.16
HETATM    1  N           0      -1.519  -1.276   0.000                       N
HETATM    2  C           0      -2.459  -0.236  -0.000                       C
HETATM    3  N           0      -1.703   0.909   0.001                       N
HETATM    4  C           0      -0.352   0.601   0.001                       C
HETATM    5  C           0       0.808   1.421   0.000                       C
HETATM    6  O           0       0.863   2.650  -0.001                       O
HETATM    7  N           0       1.976   0.641  -0.000                       N
HETATM    8  H           0       2.848   1.155   0.001                       H
HETATM    9  C           0       2.118  -0.733  -0.000                       C
HETATM   10  N           0       0.928  -1.429  -0.000                       N
HETATM   11  C           0      -0.259  -0.762   0.001                       C
HETATM   12  H           0      -1.783  -2.250  -0.000                       H
HETATM   13  O           0      -3.679  -0.356  -0.001                       O
HETATM   14  H           0      -2.102   1.834  -0.000                       H
HETATM   15  O           0       3.209  -1.289  -0.001                       O
HETATM   16  H           0       0.984  -2.437   0.002                       H
END
CONECT    1    2   11   12
CONECT    2    1    3   13
CONECT    3    2    4   14
CONECT    4    3    5   11
CONECT    5    4    6    7
CONECT    6    5
CONECT    7    5    8    9
CONECT    8    7
CONECT    9    7   10   15
CONECT   10    9   11   16
CONECT   11    1   10    4
CONECT   12    1
CONECT   13    2
CONECT   14    3
CONECT   15    9
CONECT   16   10
