# Supplementary material for: A Comparison of the Electronic Properties of Selected Antioxidants Vitamin C, Uric Acid, NAC and Melatonin with Guanosine Derivatives: A Theoretical Study
Source: Molecules. 2024 Dec 17;29(24):5944. doi: 10.3390/molecules29245944 (PMC11678427; doi:10.3390/molecules29245944)
Supplement: Supplementary file 1 [file molecules-29-05944-s001.zip › PDB_Structures/VitC/VitC_Anion.pdb]

REMARK   1 File created by GaussView 6.0.16
HETATM    1  C           0      -0.192  -0.236   0.496                       C
HETATM    2  H           0      -0.379  -0.146   1.579                       H
HETATM    3  C           0       1.933  -0.940  -0.053                       C
HETATM    4  C           0       0.596   0.945  -0.008                       C
HETATM    5  C           0       1.901   0.467  -0.132                       C
HETATM    6  O           0       2.833  -1.765  -0.248                       O
HETATM    7  O           0       3.021   1.183  -0.515                       O
HETATM    8  H           0       2.766   2.115  -0.487                       H
HETATM    9  O           0       0.328   2.207   0.589                       O
HETATM   10  H           0       0.680   2.187   1.497                       H
HETATM   11  O           0       0.660  -1.389   0.287                       O
HETATM   12  C           0      -1.512  -0.486  -0.196                       C
HETATM   13  H           0      -1.309  -0.704  -1.250                       H
HETATM   14  O           0      -2.147  -1.606   0.422                       O
HETATM   15  H           0      -3.072  -1.562   0.139                       H
HETATM   16  C           0      -2.415   0.726  -0.103                       C
HETATM   17  H           0      -2.566   0.993   0.945                       H
HETATM   18  H           0      -1.967   1.568  -0.630                       H
HETATM   19  O           0      -3.657   0.335  -0.704                       O
HETATM   20  H           0      -4.324   0.987  -0.464                       H
END
CONECT    1    2    4   11   12
CONECT    2    1
CONECT    3    5    6   11
CONECT    4    1    5    9
CONECT    5    3    4    7
CONECT    6    3
CONECT    7    5    8
CONECT    8    7
CONECT    9    4   10
CONECT   10    9
CONECT   11    1    3
CONECT   12    1   13   14   16
CONECT   13   12
CONECT   14   12   15
CONECT   15   14
CONECT   16   12   17   18   19
CONECT   17   16
CONECT   18   16
CONECT   19   16   20
CONECT   20   19
