# Supplementary material for: A Comparison of the Electronic Properties of Selected Antioxidants Vitamin C, Uric Acid, NAC and Melatonin with Guanosine Derivatives: A Theoretical Study
Source: Molecules. 2024 Dec 17;29(24):5944. doi: 10.3390/molecules29245944 (PMC11678427; doi:10.3390/molecules29245944)
Supplement: Supplementary file 1 [file molecules-29-05944-s001.zip › PDB_Structures/VitC/VitC_Cation.pdb]

REMARK   1 File created by GaussView 6.0.16
HETATM    1  C           0      -0.192  -0.226   0.686                       C
HETATM    2  H           0      -0.464  -0.229   1.744                       H
HETATM    3  C           0       1.881  -0.984  -0.063                       C
HETATM    4  C           0       0.641   0.967   0.341                       C
HETATM    5  C           0       1.875   0.513  -0.148                       C
HETATM    6  O           0       2.763  -1.728  -0.373                       O
HETATM    7  O           0       2.896   1.155  -0.577                       O
HETATM    8  H           0       2.767   2.125  -0.564                       H
HETATM    9  O           0       0.381   2.224   0.461                       O
HETATM   10  H           0      -0.482   2.417   0.873                       H
HETATM   11  O           0       0.694  -1.349   0.456                       O
HETATM   12  C           0      -1.435  -0.429  -0.177                       C
HETATM   13  H           0      -1.121  -0.515  -1.223                       H
HETATM   14  O           0      -1.999  -1.641   0.280                       O
HETATM   15  H           0      -2.899  -1.657  -0.080                       H
HETATM   16  C           0      -2.441   0.702  -0.046                       C
HETATM   17  H           0      -2.699   0.855   1.004                       H
HETATM   18  H           0      -2.048   1.626  -0.478                       H
HETATM   19  O           0      -3.572   0.256  -0.786                       O
HETATM   20  H           0      -4.336   0.782  -0.522                       H
END
CONECT    1    2    4   11   12
CONECT    2    1
CONECT    3    5    6   11
CONECT    4    1    5    9
CONECT    5    3    4    7
CONECT    6    3
CONECT    7    5    8
CONECT    8    7
CONECT    9    4   10
CONECT   10    9
CONECT   11    1    3
CONECT   12    1   13   14   16
CONECT   13   12
CONECT   14   12   15
CONECT   15   14
CONECT   16   12   17   18   19
CONECT   17   16
CONECT   18   16
CONECT   19   16   20
CONECT   20   19
