# Supplementary material for: A Comparison of the Electronic Properties of Selected Antioxidants Vitamin C, Uric Acid, NAC and Melatonin with Guanosine Derivatives: A Theoretical Study
Source: Molecules. 2024 Dec 17;29(24):5944. doi: 10.3390/molecules29245944 (PMC11678427; doi:10.3390/molecules29245944)
Supplement: Supplementary file 1 [file molecules-29-05944-s001.zip › PDB_Structures/VitC/VitC_Neutral.pdb]

REMARK   1 File created by GaussView 6.0.16
HETATM    1  C           0      -0.177  -0.273   0.704                       C
HETATM    2  H           0      -0.461  -0.305   1.759                       H
HETATM    3  C           0       1.873  -0.948  -0.084                       C
HETATM    4  C           0       0.660   0.922   0.367                       C
HETATM    5  C           0       1.837   0.509  -0.133                       C
HETATM    6  O           0       2.758  -1.707  -0.415                       O
HETATM    7  O           0       2.905   1.197  -0.588                       O
HETATM    8  H           0       2.719   2.144  -0.518                       H
HETATM    9  O           0       0.301   2.215   0.501                       O
HETATM   10  H           0      -0.413   2.310   1.146                       H
HETATM   11  O           0       0.696  -1.392   0.451                       O
HETATM   12  C           0      -1.415  -0.460  -0.161                       C
HETATM   13  H           0      -1.083  -0.601  -1.196                       H
HETATM   14  O           0      -2.063  -1.630   0.317                       O
HETATM   15  H           0      -2.960  -1.592  -0.049                       H
HETATM   16  C           0      -2.370   0.717  -0.102                       C
HETATM   17  H           0      -2.626   0.939   0.938                       H
HETATM   18  H           0      -1.925   1.596  -0.571                       H
HETATM   19  O           0      -3.528   0.293  -0.822                       O
HETATM   20  H           0      -4.251   0.897  -0.617                       H
END
CONECT    1    2    4   11   12
CONECT    2    1
CONECT    3    5    6   11
CONECT    4    1    5    9
CONECT    5    3    4    7
CONECT    6    3
CONECT    7    5    8
CONECT    8    7
CONECT    9    4   10
CONECT   10    9
CONECT   11    1    3
CONECT   12    1   13   14   16
CONECT   13   12
CONECT   14   12   15
CONECT   15   14
CONECT   16   12   17   18   19
CONECT   17   16
CONECT   18   16
CONECT   19   16   20
CONECT   20   19
